# Supplementary material for: Effect of applied cadence in repeated sprint cycling on muscle characteristics
Source: Eur J Appl Physiol. 2024 Jan 4;124(5):1609–20. doi: 10.1007/s00421-023-05393-z (PMC11055783; doi:10.1007/s00421-023-05393-z)
Supplement: Supplementary file 1 — Supplementary file1 (XLSX 39 KB) [file 421_2023_5393_MOESM1_ESM.xlsx]

## Sheet: Data 1
PROTOCOL	Thigh.1	Thigh.2	Thigh.3	CMJ.1	CMJ.2	CMJ.3	RPE.WU	RPE.1	RPE.2	RPE.3	RPE.4	RPE.5	RPE.6	RPE.7	RPE.8	RPE.9	RPE.10	RPE.11	RPE.12	RPE.13	RPE.14	RPE.15	RPE.av	La.1	La.2	HR.WU	HR^.RSE	HR.av	PP	PPEf.av	Tq	TqEf.av
RSE OPT	48.5	49.5	48.5	44	48.7	41.2	11	12	12	12	12	12	13	14	15	15	16	17	18	18	18	18	14.8	2.3	12.5	135	180	155	1092.13	868.4	95.658	76.8473
RSE OPT	51.5	54	54	37.2	35.5	32.5	12	14	14	15	15	15	16	16	17	17	17	18	18	18	18	18	16.4	3.7	12.3	160	185	173	1126.03	924.612	107.395	89.216
RSE OPT	57	60	58	34.7	31.2	30	17	12	13	13	14	14	15	16	16	17	18	17	18	18	19	20	16	2.7	8.3	120	162	140	1477.11	1280.25	128.422	111.881
RSE OPT	54	57	57	38	39.7	37.2	12	11	12	13	13	14	14	15	15	15	16	16	16	17	17	17	14.7333	3.4	9.1	119	176	156	1403.5	1160.72	128.78	107.328
RSE OPT	56	58	58	28.6	30.9	30.2	12	12	13	13	13	13	14	14	14	15	15	16	16	16	17	18	14.6	1.3	3.2	135	163	145	1091.55	879.758	104.732	85.6965
RSE OPT	48	48	47	42.2	39.8	33.3	15	14	15	16	16	17	17	17	17	18	18	18	18	18	18	20	17.1333	7.3	16.9	126	169	151	1035.11	793.974	85.9191	66.7668
RSE OPT	54	54	52	34.7	38.9	31.5	12	12	13	13	14	14	14	15	15	15	16	16	16	16	16	17	14.8	3.3	3.6	110	138	115	1080.08	894.994	102.619	85.2767
RSE OPT	53	55	54	31.6	32.5	26.6	13	15	15	16	14	15	16	17	17	18	18	18	18	18	17	19	16.7333	2.6	9	122	165	148	1280.43	1097.44	122.26	105.576
RSE OPT	55	58	55	38	41.5	38	10	10	10	10	10	10	10	11	11	11	11	12	12	13	14	14	11.2667	4.8	10.5	122	155	138	1183.52	1008.83	104.672	90.3043
RSE OPT	51	52	50	50.7	52.5	44.1	13	13	14	14	14	15	15	15	16	16	17	17	17	17	18	18	15.7333	3.7	11.5	136	168	151	1369	1187.44	119.965	105.015
RSE OPT	58	60	58	52.6	54.4	49.6	8	8	8	9	10	19	11	12	12	12	14	14	15	15	16	16	12.7333	4.4	12	120	181	166	1663.43	1431.07	129.085	111.383
RSE OPT	50	52	50	37.4	44.3	38.7	13	9	11	10	11	11	12	12	13	12	13	14	14	14	15	14	12.3333	3.1	4.4	122	175	152	1151.23	960.29	107.821	90.85
RSE OPT	48	52	49	35.6	37.4	31.6	11	12	13	13	13	14	15	15	15	15	15	16	16	16	17	17	14.8	1.7	10.6	128.947	167.316	148.684	1100.4	908.11	102.959	84.188
RSE OPT	56	59	56	38.7	39.7	37.1	13	15	15	15	16	16	16	17	17	17	18	18	18	19	19	17	16.8667	4	14	134	176	162	1578.89	1314.77	131.045	110.299
RSE OPT	54	56	53	44.1	39	30.9	12	13	13	14	14	14	15	15	15	15	15	15	16	16	16	16	14.8	2.8	3.6	104	160	138	1253.21	1046.09	120.051	101.628
RSE OPT	52	54	53	43.3	44.1	41.4	9	10	10	10	11	11	12	12	13	13	14	14	15	16	15	15	12.7333	2.3	10.1	136	166	152	1228.37	974.986	98.4389	78.6752
RSE OPT	54	55	55	36.3	40.5	33.1	11	12	13	14	15	15	16	16	16	17	17	17	17	17	17	15	15.6	2.6	5.9	120	150	133	1287.74	1047.21	112.716	92.6202
RSE OPT	46	48	46	37.2	37.1	33	15	14	13	13	14	13	13	12	13	12	13	13	13	14	14	14	13.2	3.7	5.8	127	157	138	934.083	802.389	89.0466	76.708
RSE OPT	49	52	50	47.9	49.6	45	11	11	12	12	12	13	14	14	15	15	15	15	15	16	16	16	14.0667	3.4	9.7	151	185	165	1156.99	907.859	96.7784	76.4648
RSE OPT	48	52	50	37.9	32.4	30	10	11	12	11	11	10	11	11	11	11	12	10	11	12	12	12	11.2	5.9	10.4	151	168	156	983.685	811.668	90.4969	75.5628
RSE 70%	48	50	49	43.3	47	42.2	12	13	13	13	13	13	14	14	15	15	17	17	17	17	17	18	15.0667	1.1	3.3	123	161	131	918.488	811.894	115.462	103.602
RSE 70%	51	54	51	36.3	39.7	31.6	12	11	12	12	12	13	13	13	13	13	14	14	13	15	15	16	13.2667	4.6	5.7	151	173	156	843.483	894.687	111.81	118.224
RSE 70%	56	57	56	32.5	35.6	33.1	13	14	16	16	16	17	17	18	18	18	19	18	19	19	19	20	17.6	2.3	7.5	117	162	139	1382.2	1202.63	170.771	150.769
RSE 70%	57	57	56	40.5	42.4	36.4	12	12	12	13	13	13	14	14	15	15	15	15	15	15	15	15	14.0667	2.6	5.8	113	172	141	1183.27	1068.43	154.55	142.347
RSE 70%	56	58	56	32.3	33	30.2	14	12	13	13	14	14	15	15	15	15	16	16	17	17	18	18	15.2	4.2	3.5	138	169	142	899.893	786.115	123.546	109.8
RSE 70%	42	48	45	42.4	42.2	37.2	11	11	12	12	13	13	14	14	15	15	15	16	17	17	18	18	14.6667	2.9	9.5	127	171	149	967.387	857.589	114.33	102.567
RSE 70%	52	56	54	36.4	37.1	30	14	14	14	14	14	14	15	15	15	15	15	16	16	16	16	17	15.0667	3.3	2.1	114	134	119	966.629	843.752	129.707	114.859
RSE 70%	55	56	55	32.4	31.5	24.5	12	13	14	14	14	15	16	16	17	18	19	19	19	19	19	20	16.8	0.9	4.9	111	160	138	1125.2	1034.15	152.995	142.453
RSE 70%	55	58	53	42.4	39.7	38.9	13	11	11	11	12	11	11	11	12	12	12	12	11	11	11	11	11.3333	8.6	11.6	123	164	132	1111.16	1001.34	139.786	127.669
RSE 70%	48	50	49	48.8	50.7	47	11	11	11	12	12	12	13	13	13	13	14	14	14	14	14	15	13	2.2	6.3	130	166	144	1236.23	1092.4	155.218	138.549
RSE 70%	59	60	58	53.6	58.7	55.5	8	9	9	9	9	10	10	11	12	12	13	13	14	14	14	15	11.6	3.4	8.3	137	179	162	1344.58	1247.5	149.536	140.078
RSE 70%	50	50	50	39.7	39.8	38	13	12	13	14	14	15	14	14	13	13	13	12	12	12	13	13	13.1333	3.1	2.5	117	163	137	972.04	871.775	130.404	120.486
RSE 70%	46	46	48	34.7	34.8	30	11	11	11	12	12	13	13	14	15	15	16	16	16	16	16	17	14.2	1.7	8.1	126.368	163.211	142	973.684	893.335	127.387	118.765
RSE 70%	58	64	62	41.5	43.1	36.4	13	13	13	14	15	16	15	16	16	16	17	17	18	18	19	19	16.1333	3.6	8.1	129	177	159	1417.76	1320.02	166.873	157.67
RSE 70%	53	57	55	33.9	37.2	30.9	13	14	13	13	13	13	13	13	14	14	15	15	15	15	16	16	14.1333	2.2	2.3	116	155	131	1078.3	991.395	142.712	132.455
RSE 70%	52	53	54	45.9	49.7	41.5	10	10	10	12	12	12	13	13	14	14	14	15	15	15	15	16	13.3333	1.1	2.7	127	162	147	1221.2	1107.42	140.974	129.051
RSE 70%	52	53	52	39.7	38.9	34.7	12	11	12	12	13	13	13	13	13	13	14	15	15	15	15	15	13.4667	1.8	2.2	118	139	117	1101.02	990.996	137.989	125.423
RSE 70%	48	49	47	32.4	34.7	32.5	14	15	15	13	13	13	14	13	13	13	14	14	15	13	12	11	13.4	2.2	4.1	124	154	131	905.589	795.206	121.384	107.767
RSE 70%	51	51	51	47.9	51.6	47.7	12	13	13	13	14	14	14	14	15	15	15	16	16	16	16	17	14.7333	3.6	6.8	145	176	154	1024.36	909.28	122.322	109.91
RSE 70%	46	50	50	35.5	34.7	32.4	14	15	15	15	16	16	16	17	16	16	16	17	16	16	15	16	15.8667	4.3	9.7	141	164	154	971.659	870.374	127.371	115.023

## Sheet: Ultrasound - muscle
Group	Localization	T_PRE	T_POST	T_1H	PA_PRE	PA_POST	PA_1H	FL_PRE	FL_POST	FL_1H
OPT	RF	27.1	31	30.3	16.3	21.1	16	17.1	21	20.3
OPT	RF	31	38.7	37.9	14	18.4	17.8	21	28.7	27.9
OPT	RF	34.7	36.1	35	14.3	19.6	18.7	24.7	26.1	25
OPT	RF	32.1	34.7	33.9	14.4	19.6	18.7	22.1	24.7	23.9
OPT	RF	31.7	32.5	31.6	14.6	16.6	16.5	21.7	22.5	21.6
OPT	RF	28.9	31	30	15.3	17.4	17.7	18.9	21	20
OPT	RF	30.3	33.6	32.5	14.5	19.9	18.4	20.3	23.6	22.5
OPT	RF	32.9	34.8	33.7	14	19.6	17.9	22.9	24.8	23.7
OPT	RF	31.9	31	30.2	15.8	18.2	16.2	21.9	21	20.2
OPT	RF	30.8	36.1	35.5	13.3	18.6	16	20.8	26.1	25.5
OPT	RF	27.8	34.7	34	16.3	19.3	18.1	17.8	24.7	24
OPT	RF	30.2	34.7	33.9	14	18.2	16.2	20.2	24.7	23.9
OPT	RF	32	34	33	14.3	16.4	15.4	22	24	23
OPT	RF	29.7	31	30	14.4	18.9	16.9	19.7	21	20
OPT	RF	30.5	33.9	33	14.6	17.3	16.3	20.5	23.9	23
OPT	RF	30.5	32.8	31.7	15.3	16.6	15.6	20.5	22.8	21.7
OPT	RF	32	34.1	33	14.5	18.4	17.4	22	24.1	23
OPT	RF	31	35	34	14	17.3	15.3	21	25	24
OPT	RF	35.1	36.1	35.3	15.8	17.3	16.2	25.1	26.1	25.3
OPT	RF	34.5	36.5	35.2	13.3	17.1	15.8	24.5	26.5	25.2
OPT_70	RF	27.1	28.6	28	16.3	17.8	17.2	17.1	18.6	18
OPT_70	RF	31.2	32.7	32.1	14.3	16.2	15	21.2	22.7	22.1
OPT_70	RF	37.6	39	38.5	14.3	16.5	16.5	27.6	29	28.5
OPT_70	RF	36	37.4	37	14.4	16.8	16.8	26	27.4	27
OPT_70	RF	31.5	33.2	33	14.7	15.6	15.6	21.5	23.2	23
OPT_70	RF	28.9	30.4	29.8	15.2	16.7	16.7	18.9	20.4	19.8
OPT_70	RF	30.3	31.8	31	14.5	16.8	16.8	20.3	21.8	21
OPT_70	RF	32.7	34	33	14.2	17	16.7	22.7	24	23
OPT_70	RF	32.2	33.7	32.9	15.8	17.6	17.6	22.2	23.7	22.9
OPT_70	RF	30.8	32.5	32	13.3	16	15.8	20.8	22.5	22
OPT_70	RF	27.8	29.1	29	16.3	16.8	16	17.8	19.1	19
OPT_70	RF	30.2	31.8	30.6	14	16.3	15.8	20.2	21.8	20.6
OPT_70	RF	32	33.5	32.5	14.4	16.3	16	22	23.5	22.5
OPT_70	RF	29.7	31.2	31	14.4	17.6	17	19.7	21.2	21
OPT_70	RF	30.5	32	31.3	14.6	18	15.8	20.5	22	21.3
OPT_70	RF	30.5	32	30.6	15.3	17.2	17	20.5	22	20.6
OPT_70	RF	32	33.5	33	14.5	17.6	16.7	22	23.5	23
OPT_70	RF	31.2	32.5	32	14	15.8	14.9	21.2	22.5	22
OPT_70	RF	35	36.5	35.5	15.8	17.3	16.7	25	26.5	25.5
OPT_70	RF	34.5	36.2	35.3	13.3	15.7	15.2	24.5	26.2	25.3
OPT	VL	31	32.9	29.8917	13.3	15	13.8	21	22.9	19.8917
OPT	VL	30.2	34.5	29.85	13.3	15	13.7	20.2	24.5	19.85
OPT	VL	30.5	32.7	29.8083	13.3	15	13.6	20.5	22.7	19.8083
OPT	VL	31	32.2	29.7667	13.5	15.2	14	21	22.2	19.7667
OPT	VL	27.1	32	29.725	13.6	15.3	14	17.1	22	19.725
OPT	VL	31.5	34.5	29.6833	13.6	15.3	14.3	21.5	24.5	19.6833
OPT	VL	30.8	31	29.6417	13.8	15.5	13.4	20.8	21	19.6417
OPT	VL	30.2	32.8	34.2	13.6	15.3	13.6	20.2	22.8	24.2
OPT	VL	31	32.5	32.2	13.5	15.2	14.5	21	22.5	22.2
OPT	VL	30.2	33.6	32.4	13.7	15.4	14	20.2	23.6	22.4
OPT	VL	30.5	34.7	31.5	14	15.7	14	20.5	24.7	21.5
OPT	VL	31	33.9	31.5	13.5	15.2	14.3	21	23.9	21.5
OPT	VL	27.1	28.5	34.5	14.1	15.8	14.4	17.1	18.5	24.5
OPT	VL	31.5	32.2	31	13.9	15.6	14	21.5	22.2	21
OPT	VL	30.8	33.6	31.1	13.9	15.6	14.3	20.8	23.6	21.1
OPT	VL	30.2	34.7	31	14	15.7	14.2	20.2	24.7	21
OPT	VL	30.1	31.6	32.1	14	15.7	14.6	20.1	21.6	22.1
OPT	VL	30.0583	33.9	33	14.1	15.8	14.4	20.0583	23.9	23
OPT	VL	30.0167	34.1	31.6	14.1	15.8	14.5	20.0167	24.1	21.6
OPT	VL	29.975	32.7	31.4	14.4	16.1	14.6	19.975	22.7	21.4
OPT_70	VL	29.9333	32.9	31.4	13.3	14.3	14	19.9333	22.9	21.4
OPT_70	VL	30	32	32.1	13.3	14.3	14.3	20	22	22.1
OPT_70	VL	29.85	32	32.3	13.3	14.3	14.4	19.85	22	22.3
OPT_70	VL	31.3	32.7	31.4	13.5	14.5	14	21.3	22.7	21.4
OPT_70	VL	31.2	32	31.4	13.6	14.6	14	21.2	22	21.4
OPT_70	VL	29.725	31	34.5	13.6	14.6	14.3	19.725	21	24.5
OPT_70	VL	31	33.6	30.4	13.8	14.8	14.4	21	23.6	20.4
OPT_70	VL	30.3	32.7	31.6	13.6	14.6	14.6	20.3	22.7	21.6
OPT_70	VL	27.1	39.5	31.6	13.5	14.5	14.5	17.1	29.5	21.6
OPT_70	VL	30.2	31	31.4	13.7	14.7	14.3	20.2	21	21.4
OPT_70	VL	30.5	32.9	32.3	14	15	14.4	20.5	22.9	22.3
OPT_70	VL	27.1	28.7	34.5	13.5	14.5	14.2	17.1	18.7	24.5
OPT_70	VL	30.8	32.2	30	14.1	15.1	14	20.8	22.2	20
OPT_70	VL	30.0583	32	30.2	13.9	14.9	14.4	20.0583	22	20.2
OPT_70	VL	30	32.9	30	13.9	14.9	14.5	20	22.9	20
OPT_70	VL	31	32	28	14	15	14	21	22	18
OPT_70	VL	29.975	32	29.8	14	15	14.1	19.975	22	19.8
OPT_70	VL	30	32.7	31	14.1	15.1	13.9	20	22.7	21
OPT_70	VL	31.2	32	31.6	14.1	15.1	14.5	21.2	22	21.6
OPT_70	VL	30.6	35	31.8	14.4	15.4	14.4	20.6	25	21.8
OPT	VM	31.7	32.5	31.9	21.1	22.9	22.4	21.7	22.5	21.9
OPT	VM	32.9	32.1	31.5	19.6	21.3	20.8	22.9	22.1	21.5
OPT	VM	31.9	33	32.4	19.9	22.3	21.8	21.9	23	22.4
OPT	VM	33.6	32.1	31.5	19.6	20.6	20.1	23.6	22.1	21.5
OPT	VM	32.2	32.3	31.5	19.3	21.3	20.8	22.2	22.3	21.5
OPT	VM	32.9	32.3	31.6	20.6	21.6	21.1	22.9	22.3	21.6
OPT	VM	32	31.8	31.2	20.1	21.9	21.4	22	21.8	21.2
OPT	VM	32	34	33.4	20.7	21.7	21.2	22	24	23.4
OPT	VM	31.6	34.1	33.6	20.9	22.6	22.1	21.6	24.1	23.6
OPT	VM	32.5	35.3	34.7	20.4	21.4	20.9	22.5	25.3	24.7
OPT	VM	31.7	33	32.4	20.3	21.8	21.3	21.7	23	22.4
OPT	VM	32.1	33.8	33.2	19.9	21.5	21	22.1	23.8	23.2
OPT	VM	33	35.4	34.8	20.5	21.7	21.2	23	25.4	24.8
OPT	VM	33	35.6	35	20.4	21.4	20.9	23	25.6	25
OPT	VM	32.9	34.4	33.5	20.4	21.4	20.9	22.9	24.4	23.5
OPT	VM	32.2	32.5	31.9	20.5	21.5	21	22.2	22.5	21.9
OPT	VM	32.9	33.1	32.5	20.8	21.8	21.3	22.9	23.1	22.5
OPT	VM	32	33	32.4	20.6	21.6	21.1	22	23	22.4
OPT	VM	32	34.1	33.2	20.7	21.7	21.2	22	24.1	23.2
OPT	VM	32.8	34.3	33.7	20.5	22.2	21.7	22.8	24.3	23.7
OPT_70	VM	31.7	33.3	32.7	20.4	20.9	20.4	21.7	23.3	22.7
OPT_70	VM	32.7	33.8	33.1	21.1	21.6	21.1	22.7	23.8	23.1
OPT_70	VM	31.9	33	32.3	19.6	20.1	19.6	21.9	23	22.3
OPT_70	VM	34	35.5	34.8	19.9	20.4	19.9	24	25.5	24.8
OPT_70	VM	32.2	33.3	32.6	19.6	20.1	19.6	22.2	23.3	22.6
OPT_70	VM	32.9	34.5	33.8	19.3	19.8	19.3	22.9	24.5	23.8
OPT_70	VM	32	33.1	32.4	20.6	21.1	20.6	22	23.1	22.4
OPT_70	VM	32	33.4	32.7	20.1	20.6	20.1	22	23.4	22.7
OPT_70	VM	31.6	32	31.3	20.7	21.2	20.7	21.6	22	21.3
OPT_70	VM	32.5	33.4	32.7	20.9	21.4	20.9	22.5	23.4	22.7
OPT_70	VM	31.7	34	33.3	20.4	20.9	20.4	21.7	24	23.3
OPT_70	VM	32.1	33.2	32.5	20.3	20.8	20.3	22.1	23.2	22.5
OPT_70	VM	33	33.8	33.1	19.9	20.4	19.9	23	23.8	23.1
OPT_70	VM	33	34.2	33.5	20.5	21	20.5	23	24.2	23.5
OPT_70	VM	32.9	34.2	33.5	20.5	21	20.5	22.9	24.2	23.5
OPT_70	VM	32.2	33.6	32.9	20.6	21.1	20.6	22.2	23.6	22.9
OPT_70	VM	32.9	33.1	32.4	20.4	20.9	20.4	22.9	23.1	22.4
OPT_70	VM	32	33.5	32.8	20.3	20.8	20.3	22	23.5	22.8
OPT_70	VM	32	33.6	32.9	20.5	21	20.5	22	23.6	22.9
OPT_70	VM	32.8	33.3	32.6	20.6	21.1	20.6	22.8	23.3	22.6
OPT	QT	4.14333	5.05	4.35
OPT	QT	4.18333	5.06	4.36
OPT	QT	4.19	5.00667	4.30667
OPT	QT	4.19333	4.98333	4.28333
OPT	QT	4.09333	5.04333	4.34333
OPT	QT	4.22333	5.06333	4.36333
OPT	QT	4.07333	5.05667	4.35667
OPT	QT	4.12333	5.01667	4.31667
OPT	QT	4.32	5.03393	4.33393
OPT	QT	4.32333	5.03369	4.33369
OPT	QT	4.36	5.03345	4.33345
OPT	QT	4.37	5.03321	4.33321
OPT	QT	4.3	5.03298	4.33298
OPT	QT	4.43667	5.03274	4.33274
OPT	QT	4.32	5.0325	4.3325
OPT	QT	4.32333	5.03226	4.33226
OPT	QT	3.92333	5.03202	4.33202
OPT	QT	3.90667	5.03179	4.33179
OPT	QT	3.9	5.03155	4.33155
OPT	QT	3.87	5.03131	4.33131
OPT_70	QT	3.87667	4.4	3.7
OPT_70	QT	3.90667	4.4	3.7
OPT_70	QT	3.96667	4.3	3.6
OPT_70	QT	3.9	4.2	3.5
OPT_70	QT	4.05	4.5	3.8
OPT_70	QT	4.06	4.36	3.66
OPT_70	QT	4.00667	4.36	3.66
OPT_70	QT	3.98333	4.36	3.66
OPT_70	QT	4.04333	4.36	3.66
OPT_70	QT	4.06333	4.36	3.66
OPT_70	QT	4.05667	4.36	3.66
OPT_70	QT	4.01667	4.36	3.66
OPT_70	QT	4.19	4.36	3.66
OPT_70	QT	4.07333	4.36	3.66
OPT_70	QT	4.37	4.36	3.66
OPT_70	QT	4.32333	4.36	3.66
OPT_70	QT	3.90667	4.36	3.66
OPT_70	QT	4.05	4.36	3.66
OPT_70	QT	3.98333	4.36	3.66
OPT_70	QT	4.05667	4.36	3.66
OPT	PT.	3.86	4.61	3.91
OPT	PT.	3.65	4.47	3.77
OPT	PT.	3.815	4.40667	3.70667
OPT	PT.	3.84	4.31667	3.61667
OPT	PT.	3.81	4.67333	3.97333
OPT	PT.	3.715	4.55667	3.85667
OPT	PT.	3.74	4.57333	3.87333
OPT	PT.	3.775	4.52667	3.82667
OPT	PT.	3.98	4.6	3.9
OPT	PT.	3.795	4.46	3.76
OPT	PT.	3.89	4.405	3.705
OPT	PT.	3.935	4.2925	3.5925
OPT	PT.	3.885	4.645	3.945
OPT	PT.	3.83	4.56	3.86
OPT	PT.	3.84	4.56	3.86
OPT	PT.	3.93	4.4925	3.7925
OPT	PT.	3.52	4.53214	3.83214
OPT	PT.	3.335	4.53887	3.83887
OPT	PT.	3.315	4.5456	3.8456
OPT	PT.	3.25	4.55232	3.85232
OPT_70	PT.	3.54	4.04	3.34
OPT_70	PT.	3.46	3.96	3.26
OPT_70	PT.	3.475	3.975	3.275
OPT_70	PT.	3.405	3.905	3.205
OPT_70	PT.	3.61	4.11	3.41
OPT_70	PT.	3.465	3.965	3.265
OPT_70	PT.	3.385	3.885	3.185
OPT_70	PT.	3.36	3.86	3.16
OPT_70	PT.	3.66	4.16	3.46
OPT_70	PT.	3.54	4.04	3.34
OPT_70	PT.	3.57	4.07	3.37
OPT_70	PT.	3.55	4.05	3.35
OPT_70	PT.	3.83	4.33	3.63
OPT_70	PT.	3.93	4.43	3.73
OPT_70	PT.	3.335	3.835	3.135
OPT_70	PT.	3.475	3.975	3.275
OPT_70	PT.	3.385	3.885	3.185
OPT_70	PT.	3.66	4.16	3.46
OPT_70	PT.	3.54	4.04	3.34
OPT_70	PT.	3.55	4.05	3.35

## Sheet: Ultrasound - tendon
Group	Localization	T_PRE	T_POST	T_1H
OPT	QT	4.14333	5.05	4.35
OPT	QT	4.18333	5.06	4.36
OPT	QT	4.19	5.00667	4.30667
OPT	QT	4.19333	4.98333	4.28333
OPT	QT	4.09333	5.04333	4.34333
OPT	QT	4.22333	5.06333	4.36333
OPT	QT	4.07333	5.05667	4.35667
OPT	QT	4.12333	5.01667	4.31667
OPT	QT	4.32	5.03393	4.33393
OPT	QT	4.32333	5.03369	4.33369
OPT	QT	4.36	5.03345	4.33345
OPT	QT	4.37	5.03321	4.33321
OPT	QT	4.3	5.03298	4.33298
OPT	QT	4.43667	5.03274	4.33274
OPT	QT	4.32	5.0325	4.3325
OPT	QT	4.32333	5.03226	4.33226
OPT	QT	3.92333	5.03202	4.33202
OPT	QT	3.90667	5.03179	4.33179
OPT	QT	3.9	5.03155	4.33155
OPT	QT	3.87	5.03131	4.33131
OPT_70	QT	3.87667	4.4	3.7
OPT_70	QT	3.90667	4.4	3.7
OPT_70	QT	3.96667	4.3	3.6
OPT_70	QT	3.9	4.2	3.5
OPT_70	QT	4.05	4.5	3.8
OPT_70	QT	4.06	4.36	3.66
OPT_70	QT	4.00667	4.36	3.66
OPT_70	QT	3.98333	4.36	3.66
OPT_70	QT	4.04333	4.36	3.66
OPT_70	QT	4.06333	4.36	3.66
OPT_70	QT	4.05667	4.36	3.66
OPT_70	QT	4.01667	4.36	3.66
OPT_70	QT	4.19	4.36	3.66
OPT_70	QT	4.07333	4.36	3.66
OPT_70	QT	4.37	4.36	3.66
OPT_70	QT	4.32333	4.36	3.66
OPT_70	QT	3.90667	4.36	3.66
OPT_70	QT	4.05	4.36	3.66
OPT_70	QT	3.98333	4.36	3.66
OPT_70	QT	4.05667	4.36	3.66
OPT	PT.	3.86	4.61	3.91
OPT	PT.	3.65	4.47	3.77
OPT	PT.	3.815	4.40667	3.70667
OPT	PT.	3.84	4.31667	3.61667
OPT	PT.	3.81	4.67333	3.97333
OPT	PT.	3.715	4.55667	3.85667
OPT	PT.	3.74	4.57333	3.87333
OPT	PT.	3.775	4.52667	3.82667
OPT	PT.	3.98	4.6	3.9
OPT	PT.	3.795	4.46	3.76
OPT	PT.	3.89	4.405	3.705
OPT	PT.	3.935	4.2925	3.5925
OPT	PT.	3.885	4.645	3.945
OPT	PT.	3.83	4.56	3.86
OPT	PT.	3.84	4.56	3.86
OPT	PT.	3.93	4.4925	3.7925
OPT	PT.	3.52	4.53214	3.83214
OPT	PT.	3.335	4.53887	3.83887
OPT	PT.	3.315	4.5456	3.8456
OPT	PT.	3.25	4.55232	3.85232
OPT_70	PT.	3.54	4.04	3.34
OPT_70	PT.	3.46	3.96	3.26
OPT_70	PT.	3.475	3.975	3.275
OPT_70	PT.	3.405	3.905	3.205
OPT_70	PT.	3.61	4.11	3.41
OPT_70	PT.	3.465	3.965	3.265
OPT_70	PT.	3.385	3.885	3.185
OPT_70	PT.	3.36	3.86	3.16
OPT_70	PT.	3.66	4.16	3.46
OPT_70	PT.	3.54	4.04	3.34
OPT_70	PT.	3.57	4.07	3.37
OPT_70	PT.	3.55	4.05	3.35
OPT_70	PT.	3.83	4.33	3.63
OPT_70	PT.	3.93	4.43	3.73
OPT_70	PT.	3.335	3.835	3.135
OPT_70	PT.	3.475	3.975	3.275
OPT_70	PT.	3.385	3.885	3.185
OPT_70	PT.	3.66	4.16	3.46
OPT_70	PT.	3.54	4.04	3.34
OPT_70	PT.	3.55	4.05	3.35

## Sheet: Stiffness
Group	Localization	S_PRE	S_POST	S_1H
OPT	RF	263.375	252.125	271.625
OPT	RF	350.25	362.25	394.625
OPT	RF	267.625	253.25	254.875
OPT	RF	311.143	225.714	255.429
OPT	RF	288	300	360
OPT	RF	298.5	269.5	280
OPT	RF	325.5	277	260.5
OPT	RF	381.5	438	302
OPT	RF	285	292.5	286.5
OPT	RF	284.5	280.5	272.5
OPT	RF	342	354.5	363
OPT	RF	375	350	340.5
OPT	RF	275	293	309
OPT	RF	312.5	300	292.5
OPT	RF	281	242	267
OPT	RF	300.5	296	284.5
OPT	RF	383	303	422.5
OPT	RF	325	281.5	354.5
OPT	RF	319.5	304	324
OPT	RF	326.5	362.5	371.5
OPT_70	RF	283.5	266.5	282.5
OPT_70	RF	299	286.5	312
OPT_70	RF	320	278.5	300.5
OPT_70	RF	304	293	309.5
OPT_70	RF	314	294.5	314.5
OPT_70	RF	305	266	315.5
OPT_70	RF	379.5	339.5	355
OPT_70	RF	326.5	339.5	327.5
OPT_70	RF	291	274	261
OPT_70	RF	239	227	267.5
OPT_70	RF	303.5	313.5	336.5
OPT_70	RF	303.5	313.5	336.5
OPT_70	RF	270	263.5	268.5
OPT_70	RF	311	292	308
OPT_70	RF	324.5	282	331
OPT_70	RF	335	309	383
OPT_70	RF	336.5	311.5	284.5
OPT_70	RF	340	338.5	342
OPT_70	RF	297.5	280	299.5
OPT_70	RF	324.5	294	303.5
OPT	TFL	337	298	303
OPT	TFL	416	458	503
OPT	TFL	287	276	278
OPT	TFL	348	214	291
OPT	TFL	346	286	394
OPT	TFL	396	357	355
OPT	TFL	326	271	289
OPT	TFL	317	352	284
OPT	TFL	281	279	290
OPT	TFL	357	345	334
OPT	TFL	346	360	391
OPT	TFL	424	434	341
OPT	TFL	328	353	315
OPT	TFL	322	334	305
OPT	TFL	333	279	292
OPT	TFL	330	369	342
OPT	TFL	401	345	406
OPT	TFL	348	319	403
OPT	TFL	349	375	401
OPT	TFL	395	396	428
OPT_70	TFL	294	294	327
OPT_70	TFL	337	327	333
OPT_70	TFL	311	305	286
OPT_70	TFL	387	366	352
OPT_70	TFL	284	272	259
OPT_70	TFL	333	266	340
OPT_70	TFL	380	340	375
OPT_70	TFL	379	412	371
OPT_70	TFL	306	292	309
OPT_70	TFL	305	282	282
OPT_70	TFL	342	351	355
OPT_70	TFL	342	351	355
OPT_70	TFL	283	282	290
OPT_70	TFL	337	322	339
OPT_70	TFL	309	271	317
OPT_70	TFL	291	330	444
OPT_70	TFL	329	297	347
OPT_70	TFL	359	333	343
OPT_70	TFL	389	373	359
OPT_70	TFL	352	319	332
OPT	VL	256.333	252.667	270.667
OPT	VL	339	368.333	387
OPT	VL	289.375	231	252.75
OPT	VL	288.143	276.429	282
OPT	VL	295.714	260	266.571
OPT	VL	291.957	286.57	289.966
OPT	VL	295.167	292.167	273.278
OPT	VL	318.333	303.556	307.778
OPT	VL	296.556	297.556	307.222
OPT	VL	323.25	302.111	319
OPT	VL	296.111	292.333	292.889
OPT	VL	301.222	307.222	271
OPT	VL	286.722	268.111	280.722
OPT	VL	279.333	277	278.167
OPT	VL	316.667	275.889	340.778
OPT	VL	320.611	295.389	338.333
OPT	VL	316	298.556	336.111
OPT	VL	348.222	343.889	354.333
OPT	VL	348.222	343.889	354.333
OPT	VL	348.222	343.889	354.333
OPT_70	VL	303.333	295	313.333
OPT_70	VL	268	265.333	266.333
OPT_70	VL	312.333	302	347
OPT_70	VL	286.667	266.667	289.667
OPT_70	VL	286.667	266.667	289.667
OPT_70	VL	278.667	266	288
OPT_70	VL	340	340	332.667
OPT_70	VL	342.333	329.333	324.333
OPT_70	VL	265.667	264.667	275
OPT_70	VL	259	255.333	235
OPT_70	VL	259.667	268	247.667
OPT_70	VL	259.667	268	247.667
OPT_70	VL	259.667	268	247.667
OPT_70	VL	260.667	219.333	228
OPT_70	VL	286	250.333	283.667
OPT_70	VL	312	290.667	307
OPT_70	VL	290.667	289	364.667
OPT_70	VL	273	273.333	299
OPT_70	VL	313	292.333	309.667
OPT_70	VL	313	292.333	309.667
OPT	VM	228	178	226
OPT	VM	290	271	261
OPT	VM	245	234	224
OPT	VM	250	228	214
OPT	VM	220	211	211
OPT	VM	210	184	202
OPT	VM	270	283	293
OPT	VM	409	295	180
OPT	VM	241	232	208
OPT	VM	247	269	216
OPT	VM	232	232	229
OPT	VM	263	235	258
OPT	VM	246	264	192
OPT	VM	245	265	270
OPT	VM	226	204	168
OPT	VM	183	169	218
OPT	VM	278	258	268
OPT	VM	239	260	405
OPT	VM	241	242	384
OPT	VM	192	420	367
OPT_70	VM	237	227	215
OPT_70	VM	272	239	259
OPT_70	VM	279	279	287
OPT_70	VM	235	215	239
OPT_70	VM	191	134	188
OPT_70	VM	254	266	239
OPT_70	VM	273	264	255
OPT_70	VM	267	269	269
OPT_70	VM	255	240	218
OPT_70	VM	201	154	176
OPT_70	VM	230	234	228
OPT_70	VM	230	234	228
OPT_70	VM	195	173	199
OPT_70	VM	243	213	237
OPT_70	VM	277	264	259
OPT_70	VM	253	248	271
OPT_70	VM	265	243	247
OPT_70	VM	248	235	264
OPT_70	VM	235	232	232
OPT_70	VM	228	212	231
OPT	QT	185	218	222
OPT	QT	253	259	265
OPT	QT	190	184	204
OPT	QT	393	388	443
OPT	QT	300	335	243
OPT	QT	207	282	43
OPT	QT	114	229	-157
OPT	QT	267	314	161
OPT	QT	406	362	412
OPT	QT	274	245	278
OPT	QT	307	325	281
OPT	QT	243	256	197
OPT	QT	246	283	240
OPT	QT	221	207	180
OPT	QT	201	144	217
OPT	QT	238	244	287
OPT	QT	398	299	389
OPT	QT	281	237	340
OPT	QT	378	345	390
OPT	QT	427	297	585
OPT_70	QT	310	305	333
OPT_70	QT	234	234	230
OPT_70	QT	196	181	193
OPT_70	QT	186	202	216
OPT_70	QT	164	279	138
OPT_70	QT	220	266	231
OPT_70	QT	278	285	283
OPT_70	QT	258	245	258
OPT_70	QT	195	195	215
OPT_70	QT	186	196	198
OPT_70	QT	288	259	280
OPT_70	QT	288	259	280
OPT_70	QT	515	573	453
OPT_70	QT	263	222	256
OPT_70	QT	259	257	272
OPT_70	QT	346	300	245
OPT_70	QT	192	204	263
OPT_70	QT	335	285	372
OPT_70	QT	212	243	226
OPT_70	QT	338	347	357
OPT	PT.	185	218	222
OPT	PT.	253	259	265
OPT	PT.	190	184	204
OPT	PT.	393	388	443
OPT	PT.	300	335	243
OPT	PT.	207	282	43
OPT	PT.			236
OPT	PT.	267	314	161
OPT	PT.	406	362	412
OPT	PT.	274	245	278
OPT	PT.	307	325	281
OPT	PT.	243	256	197
OPT	PT.	246	283	240
OPT	PT.	221	207	180
OPT	PT.	201	144	217
OPT	PT.	238	244	287
OPT	PT.	398	299	389
OPT	PT.	281	237	340
OPT	PT.	378	345	390
OPT	PT.	427	297	585
OPT_70	PT.	310	305	333
OPT_70	PT.	234	234	230
OPT_70	PT.	196	181	193
OPT_70	PT.	186	202	216
OPT_70	PT.	164	279	138
OPT_70	PT.	220	266	231
OPT_70	PT.	278	285	283
OPT_70	PT.	258	245	258
OPT_70	PT.	195	195	215
OPT_70	PT.	186	196	198
OPT_70	PT.	288	259	280
OPT_70	PT.	288	259	280
OPT_70	PT.	515	573	453
OPT_70	PT.	263	222	256
OPT_70	PT.	259	257	272
OPT_70	PT.	346	300	245
OPT_70	PT.	192	204	263
OPT_70	PT.	335	285	372
OPT_70	PT.	212	243	226
OPT_70	PT.	338	347	357
